# Supplementary material for: Expression-Guided In Silico Evaluation of Candidate Cis Regulatory Codes for Drosophila Muscle Founder Cells
Source: PLoS Comput Biol. 2006 May 26;2(5):e53. doi: 10.1371/journal.pcbi.0020053 (PMC1464814; doi:10.1371/journal.pcbi.0020053)
Supplement: Table S1 — (25 KB XLS) [file pcbi.0020053.st001.xls]

## Sheet: PLE
	OR combination		AND combination
TF combination	negative log (p-val), base 10	area	negative log (p-val), base 10	area
dTCF	0.524491	0.0314857
mad	0.945115	0.0715429
ets	1.9622	0.1372
twist	0.683441	0.0488
tin	0.519566	0.0309714
dTCF, mad	0.976346	0.0748	0.761323	0.0557714
dTCF, ets	1.73264	0.1248	0.855337	0.0647429
dTCF, twist	0.679791	0.0484571	0.738123	0.0541143
dTCF, tin	0.805769	0.0604	0.8635	0.0654286
madexact, ets	1.95493	0.136857	1.17324	0.0893143
mad, twist	1.15862	0.0885714	1.37411	0.102686
mad, tin	1.22018	0.0929143	0.908714	0.0689143
ets, twist	1.39943	0.104857	1.0015	0.0768
ets, tin	1.4464	0.107829	1.01847	0.0781143
twist, tin	1.19554	0.0912	1.0817	0.0829143
dTCF, mad, ets	1.50172	0.111257	0.589529	0.0384571
dTCF, mad, twist	1.35692	0.102114	1.12758	0.0843429
dTCF, mad, tin	1.03528	0.0794286	0.706651	0.0501143
dTCF, ets, twist	1.22005	0.0929143	0.723887	0.0526857
dTCF, ets, tin	1.02711	0.0788	1.1763	0.0896571
dTCF, twist, tin	1.05848	0.0812	1.06184	0.0812
mad, ets, twist	1.65147	0.120171	1.06714	0.0811429
mad, ets, tin	1.82649	0.13	0.995046	0.0756571
mad, twist, tin	1.61615	0.118114	0.953587	0.0721143
ets, twist, tin	1.37717	0.103429	1.1203	0.0857143
dTCF, mad, ets, twist	1.6673	0.121086	0.79644	0.0575429
dTCF, mad, ets, tin	1.35252	0.101829	1.05922	0.0789714
dTCF, mad, twist, tin	1.42549	0.106514	0.829837	0.0597714
dTCF, ets, twist, tin	1.03527	0.0794286	1.20207	0.0910857
mad, ets, twist, tin	1.73461	0.124914	1.05557	0.0794286
dTCF, mad, ets, twist, tin	1.4785	0.109829	1.21643	0.0866286

## Sheet: PTE
	OR combination		AND combination
TF combination	negative log (p-val), base 10	area	negative log (p-val), base 10	area
dTCF	0.490505	0.0152902
mad	1.2371	0.051942
ets	0.359131	0.00526228
twist	1.09036	0.0466462
tin	0.243338	-0.00597656
dTCF, mad	1.00579	0.043058	0.965947	0.0404576
dTCF, ets	0.358234	0.00518973	0.354239	0.00483259
dTCF, twist	1.01578	0.0435156	0.689953	0.0275446
dTCF, tin	0.251356	-0.00509487	0.153101	-0.0177511
madexact, ets	0.809871	0.0339286	0.810499	0.0335826
mad, twist	1.51203	0.0624665	1.54148	0.0626451
mad, tin	0.636609	0.0245871	0.854265	0.035625
ets, twist	1.02345	0.0438504	1.02912	0.0440346
ets, tin	0.221907	-0.00845982	0.216509	-0.00909598
twist, tin	0.680126	0.0270815	0.729879	0.0297489
dTCF, mad, ets	0.7117	0.0288225	0.867014	0.0357031
dTCF, mad, twist	1.35146	0.0568304	1.17862	0.048644
dTCF, mad, tin	0.456807	0.0129408	0.716558	0.0281473
dTCF, ets, twist	0.888412	0.0377567	0.731936	0.0297042
dTCF, ets, tin	0.22369	-0.00824777	0.182116	-0.0134598
dTCF, twist, tin	0.729274	0.0297712	0.5597	0.0197712
mad, ets, twist	1.36447	0.0573047	1.0817	0.0454743
mad, ets, tin	0.381554	0.00714286	0.803638	0.0329799
mad, twist, tin	1.15331	0.0492578	1.29184	0.0535212
ets, twist, tin	0.757139	0.0312444	0.813773	0.0339732
dTCF, mad, ets, twist	1.1469	0.0490011	1.22588	0.0499665
dTCF, mad, ets, tin	0.321211	0.0019029	0.60083	0.0215179
dTCF, mad, twist, tin	0.906372	0.0385993	1.19034	0.0484319
dTCF, ets, twist, tin	0.62288	0.0237891	0.699631	0.0278069
mad, ets, twist, tin	0.917784	0.0391295	1.04912	0.0437277
dTCF, mad, ets, twist, tin	0.719297	0.0292355	1.33367	0.0528627

## Sheet: C1
	OR combination		AND combination
TF combination	negative log (p-val), base 10	area	negative log (p-val), base 10	area
dTCF	0.269647	-0.00461755
mad	1.01292	0.0633935
ets	1.44457	0.08849
twist	2.17893	0.121778
tin	0.62788	0.0354273
dTCF, mad	0.493726	0.0228791	0.383985	0.0107743
dTCF, ets	0.812726	0.0501409	0.546648	0.0280705
dTCF, twist	1.35735	0.0839247	1.12452	0.0707503
dTCF, tin	0.739307	0.0445842	0.726695	0.0435928
madexact, ets	1.17428	0.0736982	0.773846	0.047219
mad, twist	2.11778	0.1193	1.55456	0.0939946
mad, tin	1.36664	0.0844203	0.996752	0.0627674
ets, twist	3.01387	0.152405	2.85378	0.146953
ets, tin	1.67028	0.0996296	1.43018	0.0877596
twist, tin	2.09244	0.118256	1.78062	0.104743
dTCF, mad, ets	0.57516	0.0307315	0.38529	0.0109047
dTCF, mad, twist	1.7064	0.101325	0.7127	0.0421841
dTCF, mad, tin	1.12621	0.0708546	0.423645	0.0153136
dTCF, ets, twist	2.52587	0.135213	1.44612	0.0885683
dTCF, ets, tin	1.3858	0.0854378	1.16647	0.0732286
dTCF, twist, tin	1.60155	0.0963425	1.51627	0.0921162
mad, ets, twist	2.45334	0.1325	1.63759	0.0979599
mad, ets, tin	1.92561	0.111186	0.732941	0.0440363
mad, twist, tin	2.63478	0.139205	1.94561	0.111865
ets, twist, tin	3.18937	0.158197	2.94903	0.150214
dTCF, mad, ets, twist	2.17342	0.121569	0.78224	0.0472973
dTCF, mad, ets, tin	1.36369	0.0842638	0.77482	0.0467755
dTCF, mad, twist, tin	2.02313	0.115361	0.733699	0.0434363
dTCF, ets, twist, tin	2.50972	0.134613	2.15262	0.120604
mad, ets, twist, tin	3.1112	0.15564	1.91505	0.110352
dTCF, mad, ets, twist, tin	2.56756	0.136753	1.34463	0.081055
